# Supplementary material for: Cognitive Behavioral Therapy for Treatment of Insomnia in Primary Care for Resident Physicians
Source: MedEdPORTAL. 2020 Nov 20;16:11002. doi: 10.15766/mep_2374-8265.11002 (PMC7678027; doi:10.15766/mep_2374-8265.11002)
Supplement: Supplementary file 1 — Workshop PowerPoint Presentation.pptxFacilitator's Guide.docxClinical Cases.docxResident Handout.docxPre- and Posttest.docx [file mep_2374-8265.11002-s001.zip]

Archive with 6 entries (6 files):
- A. Workshop PowerPoint Presentation.pptx
- B. Facilitator's Guide.docx
- C. Clinical Cases.docx
- D. Resident Handout.docx
- E. Pre- and Posttest.docx
- _Educational_Summary_Report_11002.pdf
